# Supplementary material for: Pituitary Involvement in Granulomatosis with Polyangiitis: A Retrospective Analysis in a Single Chinese Hospital and a Literature Review
Source: Int J Endocrinol. 2019 Nov 6;2019:2176878. doi: 10.1155/2019/2176878 (PMC6874975; doi:10.1155/2019/2176878)
Supplement: Supplementary Materials — Supplementary Table 1: characteristics, ANCA results, pituitary function, radiographic findings, treatment, and outcome of patients with GPA-related pituitary disease. Supplementary Table 2: raw follow-up of patients with GPA-related pituitary disease. [file 2176878.f1.zip]

Archive with 2 entries (2 files):
- 2176878.f1/Supplementary Table 1.docx
- 2176878.f1/Supplementary Table 2.docx
